# Supplementary material for: Effects of exchange vs. controlled diet on biochemical, body composition and functional parameters in elite female soccer players
Source: PLoS One. 2023 Nov 27;18(11):e0289114. doi: 10.1371/journal.pone.0289114 (PMC10681300; doi:10.1371/journal.pone.0289114)
Supplement: S1 Database — (XLSX) [file pone.0289114.s003.xlsx]

## Sheet: Hoja1
GROUP	JUMP_1	JUMP_2	SPRINT_1	SPRINT_2	BW_1	BW_2	SKINSUM_1	SKINSUM_2
1	0.3	0.338	3	2.95	55.2	55.6	125	116
1	0.37	0.386	2.81	2.76	62.2	62.2	127	115
1	0.31	0.36	3.02	3.04	74.1	70.1	204	164.5
1	0.473	0.438	2.69	2.72	52.1	53.6	119	103
1	0.328	0.401	2.9	3.01	60.7	59.6	167	139
1	0.329	0.378	2.91	2.89	62.3	60.3	130	101
1	0.407	0.387	2.88	2.87	56.9	55.6	148	135
1	0.272	0.282	3.23	3.25	67.1	66.6	211	169
1	0.328	0.391	3.03	2.98	59.3	58.45	154.875	129
1	0.368	0.351	2.83	2.87	63.3	62.45	152.875	131
2	0.365	0.325	2.85	2.87	53.9	53.3	100	81
2	0.292	0.343	3.05	2.94	59.6	61.7	139	145
2	0.323	0.386	2.99	2.87	57.7	57.5	128.5	114
2	0.365	0.383	3.07	3.01	65.2	64.8	210	178
2	0.323	0.338	3.05	3.04	63.3	63.4	163	147
2	0.397	0.348	2.81	2.82	63.3	60.8	162	126.5
2	0.41	0.39	2.81	2.88	62.2	61.1	157	130
2	0.373	0.379	2.92	2.89	63.1	62.72	150	132
2	0.333	0.339	2.96	2.93	64.1	63.72	152	130
1	CG
2	EG
