# Supplementary material for: Effects of exchange vs. controlled diet on biochemical, body composition and functional parameters in elite female soccer players
Source: PLoS One. 2023 Nov 27;18(11):e0289114. doi: 10.1371/journal.pone.0289114 (PMC10681300; doi:10.1371/journal.pone.0289114)
Supplement: S2 Database — (XLSX) [file pone.0289114.s004.xlsx]

## Sheet: DATA
ID	GROUP	bm_pre	bm_post	height_pre	height_post	Hb_pre	Hb_post	Ht_pre	Ht_post	Ur_pre	Ur_post	Fe_pre	Fe_post	Trasf_pre	Trasf_post	TFI_pre	TFI_post	Fer_pre	Fer_post	B12_pre	B12_post	VitD_pre	VitD_post	Cort_pre	Cort_post	JUMP_1	JUMP_2	SPRINT_1	SPRINT_2	BW_1	BW_2	SKINSUM_1	SKINSUM_2
1	1	55.3	54	1.5	1.5	11.4	11.9	34.5	35.2	30.6	26.1	78.3	49.5	228.2	229.5	23	15.3	20.3	16.7	325.8	367.2	15.6	15.9	17	20.9	0.3	0.3	3	3	55.2	55.6	125	116
2	1	55.2	55.6	1.7	1.7	14.2	14.3	43.6	43.8	23	30	45	114	275	278	13	32	22	33	420	351	17.3	15.8	19.3	27.1	0.4	0.4	2.8	2.8	62.2	62.2	127	115
3	1	62.2	62.2	1.6	1.6	12.4	13.4	38.4	39.8	34	38	95	34	274	265	27	10	11	16	371	385	10.9	10.9	19.5	16.6	0.3	0.4	3	3	74.1	70.1	204	164.5
4	1	74.1	70.1	1.8	1.8	11.8	12.2	37.2	36	27	28	65	91	212	225	24	32	23	19	319	292	15.9	14.6	2.6	23.2	0.5	0.4	2.7	2.7	52.1	53.6	119	103
5	1	52.1	53.6	1.6	1.6	13.2	14.4	38.3	42.9	42	31	117	47	227	237	41	16	24	19	329	408	19.7	22.9	23	22.1	0.3	0.4	2.9	3	60.7	59.6	167	139
6	1	60.7	59.6	1.6	1.6	14.1	12.7	42	38.2	46	27	112		250		35		28	14.2	353		17.3	15	18.4		0.3	0.4	2.9	2.9	62.3	60.3	130	101
7	1	62.3	60.3	1.6	1.6	12.1	13	37.1	38.5	35	25	79	77	259	255	24	24	18	18	371	460	18.6	19.6	20.6	23.8	0.4	0.4	2.9	2.9	56.9	55.6	148	135
8	1	56.9	55.6	1.6	1.6	13	13.9	39.1	41.8	34	27	41	55	245	253	16	17	40	48	680	715	26.9	30.3	14.8	28.6	0.3	0.3	3.2	3.3	67.1	66.6	211	169
9	1	67.1	66.6	1.6	1.6	11.4	12	35.2	36.9	29	30	105	29	257	265	32	9	12	9	335	410	16.3	19.9	12.9	12.3	0.3	0.4	3	3	59.3	58.5	154.9	129
10	1	67.6	65.9	1.8	1.8	14	14.5	42.2	43.1	37.4	31.9	95.7	60.5	278.9	280.5	28.1	18.7	24.8	20.4	398.2	448.8	19	19.5	20.7	25.5	0.4	0.4	2.8	2.9	63.3	62.5	152.9	131
11	2	56	55	1.5	1.5	11.6	12.5	35.4	37.4	33.3	29.7	74.7	51.3	241.2	238.5	25.2	16.2	30.6	19.8	408.6	446.4	13.6	13.1	19.8	19.8	0.4	0.3	2.9	2.9	53.9	53.3	100	81
12	2	53.9	53.3	1.7	1.7	12.4	14	37.2	41.5	38	33	146	107	244	242	47	35	48	49	436	357	13.7	17.9	27.2	24.8	0.3	0.3	3.1	2.9	59.6	61.7	139	145
13	2	59.6	61.7	1.6	1.6	11.6	12.8	35	38.3	27	43	99	53	275	279	28	15	24	22	545	496	23.4	42.7	18.5	12.1	0.3	0.4	3	2.9	57.7	57.5	128.5	114
14	2	57.7	57.5	1.7	1.7	13.7	14.6	41	42.5	25	24	66	38	268	289	19	10	47	19	454	481	9.6	10.8	19.7	22	0.4	0.4	3.1	3	65.2	64.8	210	178
15	2	85.2	84.8	1.6	1.6	13.1	13.7	39.8	42	41	28	77	73	272	261	22	22	42	26	724	718	16.2	10.7	22.8	29.7	0.3	0.3	3.1	3	63.3	63.4	163	147
16	2	63.3	63.4	1.7	1.7	12.9	13.9	39.3	12.4	40	36	83	51	198	218	33	18	34	26	442	560	12.4	14.5	22	22.3	0.4	0.3	2.8	2.8	63.3	60.8	162	126.5
17	2	63.3	60.8	1.6	1.6	11.3	12.3	35	35.9	30	28	77	65	306	288	20	18	10	16	440	450	15.1	12.9	20.7	20.5	0.4	0.4	2.8	2.9	62.2	61.1	157	130
18	2	62.2	61.1	1.6	1.6	13	14.7	41.1	43.9	37	39	107	57	264	265	32	17	13	16	1094	936	30.4	26.1	24.5	21.6	0.4	0.4	2.9	2.9	63.1	62.7	150	132
19	2	68.4	67.2	1.8	1.8	14.2	15.3	43.2	45.7	40.7	36.3	91.3	62.7	294.8	291.5	30.8	19.8	37.4	24.2	499.4	545.6	16.6	16	24.2	24.2	0.3	0.3	3	2.9	64.1	63.7	152	130

## Sheet: ADHERENCE
ID	GROUP	DATA	PRE	POST
1	1	level of compliance 0-4	2	2
1	1	hardest intake	snack/lunch	snack/lunch
1	1	hardest to eat (breakfast)	none	none
1	1	hardest to eat (snack/lunch)	HCO and Prot	everything
1	1	hardest to eat (main meal)	CHO	CHO
1	1	hardest to eat (afternoon snack)	none	none
1	1	hardest to eat (dinner)	none	CHO
1	1	usually skipped int	snack/lunch	snack/lunch
1	1	excessive to you	snack/lunch	snack/lunch
1	1	insufficient to you	breakfast	breakfast
1	1	degree of difficulty	8	9
1	1	biggest challenge	calculate amounts	vary menus, completing meals
2	1	level of compliance 0-4	3	3
2	1	hardest intake	dinner	dinner
2	1	hardest to eat (breakfast)	Prot	Prot
2	1	hardest to eat (snack/lunch)	CHO	Prot
2	1	hardest to eat (main meal)	CHO	Prot
2	1	hardest to eat (afternoon snack)	CHO	Prot
2	1	hardest to eat (dinner)	Prot	Prot
2	1	usually skipped int	none	dinner
2	1	excessive to you	afternoon snack	breakfast
2	1	insufficient to you	snack/lunch	dinner
2	1	degree of difficulty	1	1
2	1	biggest challenge	vary menus	vary menus
3	1	level of compliance 0-4	3	2
3	1	hardest intake	breakfast	breakfast
3	1	hardest to eat (breakfast)	Prot	none
3	1	hardest to eat (snack/lunch)	Prot	none
3	1	hardest to eat (main meal)	Prot	none
3	1	hardest to eat (afternoon snack)	Prot	none
3	1	hardest to eat (dinner)	Prot	none
3	1	usually skipped int	snack/lunch	breakfast, snack/lunch, afternoon snack
3	1	excessive to you	dinner	snack/lunch
3	1	insufficient to you	breakfast	dinner
3	1	degree of difficulty	5	8
3	1	biggest challenge	complete meals	complete meals
4	1	level of compliance 0-4	4	3
4	1	hardest intake	breakfast	main meal
4	1	hardest to eat (breakfast)	Prot	everything
4	1	hardest to eat (snack/lunch)	none	CHO
4	1	hardest to eat (main meal)	CHO	CHO
4	1	hardest to eat (afternoon snack)	none	none
4	1	hardest to eat (dinner)	none	none
4	1	usually skipped int	none	main meal
4	1	excessive to you	main meal	main meal
4	1	insufficient to you	afternoon snack	afternoon snack
4	1	degree of difficulty	8	8
4	1	biggest challenge	complete meals	calculate amounts
5	1	level of compliance 0-4	2	2
5	1	hardest intake	afternoon snack	afternoon snack
5	1	hardest to eat (breakfast)	none	none
5	1	hardest to eat (snack/lunch)	Prot	Prot
5	1	hardest to eat (main meal)	none	none
5	1	hardest to eat (afternoon snack)	CHO and prot	everything
5	1	hardest to eat (dinner)	Prot	none
5	1	usually skipped int	afternoon snack	snack/lunch, afternoon snack, dinner
5	1	excessive to you	snack/lunch, afternoon snack	snack/lunch, afternoon snack
5	1	insufficient to you	main meal	main meal
5	1	degree of difficulty	6	7
5	1	biggest challenge	calculate amounts, complete meals	calculate amounts
6	1	level of compliance 0-4	3	3
6	1	hardest intake	afternoon snack	dinner
6	1	hardest to eat (breakfast)	Prot	Prot
6	1	hardest to eat (snack/lunch)	Prot	Prot
6	1	hardest to eat (main meal)	CHO	CHO
6	1	hardest to eat (afternoon snack)	Prot	Prot
6	1	hardest to eat (dinner)	CHO	CHO
6	1	usually skipped int	main meal, afternoon snack	snack/lunch
6	1	excessive to you	breakfast	breakfast
6	1	insufficient to you	dinner	breakfast, dinner
6	1	degree of difficulty	7	7
6	1	biggest challenge	cooking, calculate amounts	cooking, calculate amounts
7	1	level of compliance 0-4	1	1
7	1	hardest intake	breakfast	afternoon snack
7	1	hardest to eat (breakfast)	Prot	Prot
7	1	hardest to eat (snack/lunch)	CHO	everything
7	1	hardest to eat (main meal)	CHO and prot	CHO
7	1	hardest to eat (afternoon snack)	Prot	Prot
7	1	hardest to eat (dinner)	Prot	Prot
7	1	usually skipped int	snack/lunch	afternoon snack
7	1	excessive to you	snack/lunch	afternoon snack
7	1	insufficient to you	breakfast, dinner	breakfast
7	1	degree of difficulty	2	5
7	1	biggest challenge	complete meals	complete meals
8	1	level of compliance 0-4	2	2
8	1	hardest intake	snack/lunch	snack/lunch
8	1	hardest to eat (breakfast)	CHO	none
8	1	hardest to eat (snack/lunch)	CHO and prot	everything
8	1	hardest to eat (main meal)	CHO	none
8	1	hardest to eat (afternoon snack)	CHO and prot	everything
8	1	hardest to eat (dinner)	CHO	none
8	1	usually skipped int	snack/lunch, afternoon snack	snack/lunch, afternoon snack
8	1	excessive to you	dinner	breakfast
8	1	insufficient to you	snack/lunch, afternoon snack	dinner
8	1	degree of difficulty	7	7
8	1	biggest challenge	complete meals	complete meals
9	1	level of compliance 0-4	1	2
9	1	hardest intake	breakfast	breakfast
9	1	hardest to eat (breakfast)	everything	everything
9	1	hardest to eat (snack/lunch)	none	none
9	1	hardest to eat (main meal)	none	none
9	1	hardest to eat (afternoon snack)	none	none
9	1	hardest to eat (dinner)	none	none
9	1	usually skipped int	breakfast	breakfast
9	1	excessive to you	dinner	breakfast
9	1	insufficient to you	snack/lunch	main meal
9	1	degree of difficulty	9	8
9	1	biggest challenge	vary menus, completing meals	complete meals
10	1	level of compliance 0-4	3	3
10	1	hardest intake	afternoon snack	dinner
10	1	hardest to eat (breakfast)	none	none
10	1	hardest to eat (snack/lunch)	none	none
10	1	hardest to eat (main meal)	none	none
10	1	hardest to eat (afternoon snack)	none	none
10	1	hardest to eat (dinner)	none	none
10	1	usually skipped int	afternoon snack	afternoon snack
10	1	excessive to you	snack/lunch, afternoon snack	afternoon snack
10	1	insufficient to you	main meal	main meal
10	1	degree of difficulty	4	7
10	1	biggest challenge	complete meals	calculate amounts, vary menus
11	2	level of compliance 0-4	2	3
11	2	hardest intake	snack/lunch	snack/lunch
11	2	hardest to eat (breakfast)	everything	everything
11	2	hardest to eat (snack/lunch)	everything	everything
11	2	hardest to eat (main meal)	everything	CHO
11	2	hardest to eat (afternoon snack)	everything	everything
11	2	hardest to eat (dinner)	everything	everything
11	2	usually skipped int	main meal	snack/lunch
11	2	excessive to you	breakfast	breakfast
11	2	insufficient to you	snack/lunch	afternoon snack
11	2	degree of difficulty	5	5
11	2	biggest challenge	complete meals	complete meals
12	2	level of compliance 0-4	3	3
12	2	hardest intake	breakfast	breakfast
12	2	hardest to eat (breakfast)	CHO	everything
12	2	hardest to eat (snack/lunch)	none	CHO
12	2	hardest to eat (main meal)	none	CHO
12	2	hardest to eat (afternoon snack)	Prot	Prot
12	2	hardest to eat (dinner)	none	Prot
12	2	usually skipped int	breakfast	breakfast
12	2	excessive to you	breakfast, afternoon snack	breakfast
12	2	insufficient to you	main meal	afternoon snack
12	2	degree of difficulty	3	5
12	2	biggest challenge	complete meals	complete meals
13	2	level of compliance 0-4	3	3
13	2	hardest intake	breakfast	breakfast
13	2	hardest to eat (breakfast)	none	everything
13	2	hardest to eat (snack/lunch)	none	none
13	2	hardest to eat (main meal)	none	none
13	2	hardest to eat (afternoon snack)	none	none
13	2	hardest to eat (dinner)	none	none
13	2	usually skipped int	breakfast	breakfast
13	2	excessive to you	breakfast	snack/lunch
13	2	insufficient to you	main meal	main meal
13	2	degree of difficulty	1	3
13	2	biggest challenge	complete meals	complete meals
14	2	level of compliance 0-4	4	3
14	2	hardest intake	dinner	breakfast
14	2	hardest to eat (breakfast)	CHO	CHO
14	2	hardest to eat (snack/lunch)	Prot	Prot
14	2	hardest to eat (main meal)	Prot	none
14	2	hardest to eat (afternoon snack)	Prot	Prot
14	2	hardest to eat (dinner)	CHO	none
14	2	usually skipped int	none	none
14	2	excessive to you	breakfast	breakfast
14	2	insufficient to you	dinner	dinner
14	2	degree of difficulty	8	7
14	2	biggest challenge	vary menus, completing meals	vary menus
15	2	level of compliance 0-4	3	2
15	2	hardest intake	breakfast	breakfast
15	2	hardest to eat (breakfast)	Prot	none
15	2	hardest to eat (snack/lunch)	Prot	none
15	2	hardest to eat (main meal)	Prot	none
15	2	hardest to eat (afternoon snack)	Prot	none
15	2	hardest to eat (dinner)	Prot	none
15	2	usually skipped int	snack/lunch	breakfast, snack/lunch, afternoon snack
15	2	excessive to you	dinner	snack/lunch
15	2	insufficient to you	breakfast	dinner
15	2	degree of difficulty	5	8
15	2	biggest challenge	complete meals	complete meals
16	2	level of compliance 0-4	4	3
16	2	hardest intake	breakfast	main meal
16	2	hardest to eat (breakfast)	Prot	everything
16	2	hardest to eat (snack/lunch)	none	CHO
16	2	hardest to eat (main meal)	CHO	CHO
16	2	hardest to eat (afternoon snack)	none	none
16	2	hardest to eat (dinner)	none	none
16	2	usually skipped int	none	main meal
16	2	excessive to you	main meal	main meal
16	2	insufficient to you	afternoon snack	afternoon snack
16	2	degree of difficulty	8	8
16	2	biggest challenge	complete meals	calculate amounts
17	2	level of compliance 0-4	2	2
17	2	hardest intake	afternoon snack	afternoon snack
17	2	hardest to eat (breakfast)	none	none
17	2	hardest to eat (snack/lunch)	Prot	Prot
17	2	hardest to eat (main meal)	none	none
17	2	hardest to eat (afternoon snack)	CHO and prot	everything
17	2	hardest to eat (dinner)	Prot	none
17	2	usually skipped int	afternoon snack	snack/lunch, afternoon snack, dinner
17	2	excessive to you	snack/lunch, afternoon snack	snack/lunch, afternoon snack
17	2	insufficient to you	main meal	main meal
17	2	degree of difficulty	6	7
17	2	biggest challenge	calculate amounts, complete meals	calculate amounts
18	2	level of compliance 0-4	1	1
18	2	hardest intake	breakfast	afternoon snack
18	2	hardest to eat (breakfast)	Prot	Prot
18	2	hardest to eat (snack/lunch)	CHO	everything
18	2	hardest to eat (main meal)	CHO and prot	CHO
18	2	hardest to eat (afternoon snack)	Prot	Prot
18	2	hardest to eat (dinner)	Prot	Prot
18	2	usually skipped int	snack/lunch	afternoon snack
18	2	excessive to you	snack/lunch	afternoon snack
18	2	insufficient to you	breakfast, dinner	breakfast
18	2	degree of difficulty	2	5
18	2	biggest challenge	complete meals	complete meals
19	2	level of compliance 0-4	2	2
19	2	hardest intake	snack/lunch	snack/lunch
19	2	hardest to eat (breakfast)	CHO	none
19	2	hardest to eat (snack/lunch)	CHO and prot	everything
19	2	hardest to eat (main meal)	CHO	none
19	2	hardest to eat (afternoon snack)	CHO and prot	everything
19	2	hardest to eat (dinner)	CHO	none
19	2	usually skipped int	snack/lunch, afternoon snack	snack/lunch, afternoon snack
19	2	excessive to you	dinner	breakfast
19	2	insufficient to you	snack/lunch, afternoon snack	dinner
19	2	degree of difficulty	7	7
19	2	biggest challenge	complete meals	complete meals

## Sheet: NK
GROUP	DATA	PRE	POST
1	increase fruit consumption	8	8
1	reduce sugary meals and beverages	8	8
1	increase vegetable intake	8	8
1	decrease processed red meat	5	6
1	increase whole foods	5	5
1	reduce salty foods	6	7
1	increase water intake	8	8
1	at least 5 servings of fruits and vegetables per day	3	6
1	healthy fats	6	5
1	oat fiber	5	8
1	banana fiber	2	2
1	white rice fiber	2	3
1	eff fiber	7	8
1	potato with skin fiber	1	1
1	pasta fiber	5	5
1	chicken protein	3	5
1	cheese protein	1	3
1	fruit protein	5	7
1	legume protein	5	6
1	butter protein	6	8
1	nut protein	3	5
1	less sugary yogurt	4	6
1	healthy menu	7	8
1	healthy snack/lunch	7	7
1	lower fat french fries	1	1
1	palatable healthy option	3	6
1	culinary preparation with oil	6	4
1	light or diet not good options	3	3
1	sugar	6	7
1	honey sugar	3	2
1	fructose sugar	2	1
1	glucose syrup	6	4
1	dextrins	2	0
1	corn syrup	1	0
1	fruit juice	2	1
1	maltose	2	0
1	caramel	4	3
1	concetrated fruit juice	2	2
1	rice syrup	0	0
1	d-ribose	1	2
1	molasses	2	1
1	galactose	2	3
1	nutrition health-performance	8	8
1	highest calorie nutrient	0	2
1	CHO before competition	7	6
2	increase fruit consumption	6	6
2	reduce sugary meals and beverages	6	6
2	increase vegetable intake	5	6
2	decrease processed red meat	2	4
2	increase whole foods	4	4
2	reduce salty foods	5	6
2	increase water intake	6	6
2	at least 5 servings of fruits and vegetables per day	5	2
2	healthy fats	3	3
2	oat fiber	2	4
2	banana fiber	3	0
2	white rice fiber	2	3
2	eff fiber	6	6
2	potato with skin fiber	0	0
2	pasta fiber	2	3
2	chicken protein	4	3
2	cheese protein	1	0
2	fruit protein	2	4
2	legume protein	5	5
2	butter protein	6	6
2	nut protein	4	5
2	less sugary yogurt	4	5
2	healthy menu	6	6
2	healthy snack/lunch	4	6
2	lower fat french fries	2	2
2	palatable healthy option	3	2
2	culinary preparation with oil	3	2
2	light or diet not good options	2	2
2	sugar	6	6
2	honey sugar	4	5
2	fructose sugar	2	4
2	glucose syrup	4	2
2	dextrins	0	0
2	corn syrup	2	1
2	fruit juice	1	2
2	maltose	1	1
2	caramel	6	4
2	concetrated fruit juice	2	3
2	rice syrup	2	0
2	d-ribose	0	0
2	molasses	1	1
2	galactose	0	0
2	nutrition health-performance	5	5
2	highest calorie nutrient	1	2
2	CHO before competition	5	4
